# Supplementary material for: Novel RNA Viruses from the Transcriptome of Pheromone Glands in the Pink Bollworm Moth, Pectinophora gossypiella
Source: Insects. 2021 Jun 15;12(6):556. doi: 10.3390/insects12060556 (PMC8232680; doi:10.3390/insects12060556)
Supplement: Supplementary file 1 [file insects-12-00556-s001.zip]

Archive with 3 entries (3 files):
- Supplementary File S1.xlsx
-  S1 Table_revised.pdf
-  S2 Table_revised.pdf
