# Supplementary material for: Novel RNA Viruses from the Transcriptome of Pheromone Glands in the Pink Bollworm Moth, Pectinophora gossypiella
Source: Insects. 2021 Jun 15;12(6):556. doi: 10.3390/insects12060556 (PMC8232680; doi:10.3390/insects12060556)
Supplement: Supplementary file 1 [file insects-12-00556-s001.zip › Supplementary File S1.xlsx]

## Sheet: Tree-iflavirus
		Virus	Accession	RdRP(cd0169) domain
		Acute bee paralysis virus	AAN63803.2	1554-1838
		Antheraea pernyi iflavirus	YP_009002581.1	2702-2973
		Aphid lethal paralysis virus	NP_733845.1	1640-1958
		Aphis glycines virus 1	AIP90483.1	1409-1704
		Armigeres iflavirus	YP_009448183.1	2411-2680
		Cherry virus Trakiya	YP_009551963.1	1439-1750	1.5e-60
		Bat badicivirus 1	YP_009345910.1	1236-1527	6.26e-55
		Bat iflavirus	YP_009345906.1	2840-3118
		Bee iflavirus 1	AVH76848.1	1607-1899
		Black queen cell virus	NP_620564.1	1292-1588
		Bombyx mori iflavirus	YP_009162630.1	2667-2941
		Brevicoryne brassicae virus	YP_001285409.1	2634-2914	1.51e-66
		Chequa iflavirus	YP_009444707.1	2621-2917
		Cricket paralysis virus	NP_647481.1	1398-1700
		Culex Iflavirus-like virus 3	AXQ04785.1	988-1170
		Deformed wing virus	APV34355.1	2550-2829
		Diabrotica virgifera virgifera virus 1	APF29088.1	2632-2910
		Diamondback moth iflavirus	YP_009361829.1	2658-2907
		Diaphorina citri picorna-like virus	ALJ52073.1	1559-1848
		Dinocampus coccinellae paralysis virus	YP_009111311.1	2648-2936
		Drosophila C virus	NP_044945.1	1386-1688
		Ectropis obliqua picorna-like virus	NP_919029.1	2622-2874	8.24e-35
		Euscelidius variegatus virus 1	YP_009328891.1	2742-3036
		Formica exsecta virus 2	YP_008888537.1	2545-2835
		Graminella nigrifrons virus 1	YP_009129265.1	2650-2945
		Halyomorpha halys virus 1	YP_008719809.1	2646-2941
		Heliconius erato iflavirus	YP_009026409.1	2625-2902
		Helicoverpa armigera iflavirus	YP_009344960.1	2681-2958
		Hubei picorna-like virus 30	YP_009337722.1	1459-1752
		Hubei picorna-like virus 33	YP_009337692.1	606-1895
		Hubei picorna-like virus 51	YP_009337724.1	1378-1644	4.52e-62
		Human poliovirus 1	CAA24465.1	1765-2207
		Hypsignathus monstrosus dicistrovirus	AZR39355.1	1312-1614
		Infectious flacherie virus	NP_620559.1	2468-2941
		Israeli acute paralysis virus	AGF84784.1	1605-1884
		Ixodes holocyclus iflavirus	AQZ42314.1	2589-2876
		Kashmir bee virus	NP_851403.1	1581-1867
		Laodelphax striatella honeydew virus 1	YP_009010941.1	2780-3052
		Laodelphax striatellus iflavirus 3	AYU66736.1	2808-3097
		Lygus lineolaris virus 1	YP_009505598.1	2633-2922
		Lymantria dispar iflavirus	YP_009047245.1	2640-2917
		Maize-associated picornavirus	AUH27292.1	1547-1844
		Moku virus	YP_009305421.1	2697-2989
		Nilaparvata lugens honeydew virus 1	YP_009505599.1	2828-3102
		Opsiphanes invirae iflavirus	YP_009165593.1	2746-3036
		Pectinophora gossypiella virus 1	QID77674.1	2608-2885
		Pectinophora gossypiella virus 4	QID77679.1	1529-1819
		Perina nuda virus	NP_277061.1	2624-2873
		Pityohyphantes rubrofasciatus iflavirus	YP_009351892.1	2701-2990
		Plautia stali intestine virus	NP_620555.1	1448-1742
		Psammotettix alienus iflavirus 1	AYD38337.1	2805-3101
		Rhopalosiphum padi virus	NP_046155.1	1604-1919
		Riptortus pedestris virus 2	QDE12516.1	1597-1902
		Robinvale bee virus 6	AWK77870.1	1380-1677	2.6e-56
		Sacbrood virus	APT42957.1	2503-2794
		Slow bee paralysis virus	APZ86804.1	2613-2903
		Solenopsis invicta virus 1	YP_164440.1	1029-1330
		Spodoptera exigua iflavirus 1	YP_004935363.1	2731-3004
		Spodoptera exigua iflavirus 2	YP_009010984.1	2642-2906
		Taura syndrome virus	ABB17263.2	1739-2026
		Tetranychus urticae-associated picorna-like virus 1	QIN54759.1	1392-1689
		Thaumetopoea pityocampa iflavirus 1	APZ86804.1	2613-2903
		Teucrium fruticans picorna-like virus	QKK82985.1	1507-1804	1.22e-60
		Wuhan coneheads virus 1	YP_009342053.1	2646-2952
		Wuhan insect virus 13	YP_009342321.1	2617-2906
		Yongsan iflavirus 1	AXV43887	2427-2696
		zoo bird Picornavirales sp.]	QKN88960.1	1365-1633	2.41e-57

## Sheet: Alignment_iflavirus
Abbreviation	Virus	Accession
HarmIV	Helicoverpa armigera iflavirus strain HBLF20	YP_009344960
HEIV	polyprotein [Heliconius erato iflavirus]	YP_009026409
LDIV	Lymantria dispar iflavirus	YP_009047245
BMIV	Bombyx mori iflavirus gene for polyprotein	YP_009162630
TPIV	Thaumetopoea pityocampa iflavirus	AJC98140
APIV	polyprotein [Antheraea pernyi iflavirus]	YP_009002581
WIV	Wuhan insect virus 13	YP_009342321.1
BIV	Bee iflavirus 1	AVH76848.1
WCV	Wuhan coneheads virus 1	YP_009342053.1
DCPV	Dinocampus coccinellae paralysis virus	YP_009111311.1
HPV	Hubei picorna-like virus 30	YP_009337722.1
CIV	Culex Iflavi-like virus 3	AXQ04785.1

## Sheet: Tree_bunyavirus
Viruses	L segment	M segment	N segment	Family
Wuhan Fly Virus 1	YP_009305000	YP_009304997	YP_009304999	Phenuiviridae
Phasi Charoen-like phasivirus	YP_009505332	YP_009505331	YP_009505333	Phenuiviridae
Wutai mosquito phasivirus	YP_009305140	YP_009305141	YP_009305142	Phenuiviridae
Yichang Insect virus	AJG39273	YP_009305144	YP_009305145	Phenuiviridae
Wheat mosaic virus	AML03181	AML03208	AML03175	Fimoviridae
Pigeonpea sterility mosaic emaravirus 1	YP_009237282	CEJ09716	ANQ90740	Fimoviridae
Raspberry leaf blotch emaravirus	YP_009237274	YP_009237265	YP_009237266	Fimoviridae
Polygonum ringspot virus	AOO95322	ABX65310	YP_009513002	Topovirus
Groundnut bud necrosis virus	ATD12162	NP_619703	ADF58354	Topovirus
Impatiens necrotic spot tospovirus	AWK77935	NP_619691	AWK77939	Topovirus
Herbert herbevirus	AGX32061	AGX32056	AGX32064	Peribunyaviridae
Kibale virus	YP_009362027	YP_009362025	YP_009362035	Peribunyaviridae
Tai virus	YP_009362026	YP_009362024	YP_009362028	Peribunyaviridae
Shuangao Insect Virus 1	YP_009300681	AJG39311	YP_009300682	Peribunyaviridae
Hantaan orthohantavirus	CAA39394	APH07634	QBH69869	Hantaviridae
Crimean-Congo hemorrhagic fever orthonairovirus	AAZ76532	ATG31911	ABD98121	Nairoviridae
Hubei lepidoptera virus 1	YP_009330283	YP_009330257	YP_009330256	Phenuiviridae
Wuchang Cockroach Virus 1	YP_009304995	YP_009304996	YP_009304998	Phasmaviridae
Wuhan mosquito virus 1	YP_009305130	YP_009305131	AJG39330	Phasmaviridae
Anopheles triannulatus orthophasmavirus	QBK47217	QBK47218	QBK47220	Phasmaviridae
Uukuniemi virus	AIU95041	AIU95038	AAA47958	Phenuiviridae
Uukuniemi phlebovirus	AWH61706	AWH61705	AWH61703	Phenuiviridae
Kabuto mountain virus	YP_009449450	BBB86755	BBB86756	Phenuiviridae
Grand Arbaud virus	AFH08732	AFH08733	AFH08734	Phenuiviridae
Huangpi Tick Virus 2	YP_009293590	YP_009293591	YP_009293592	Phenuiviridae
Khasan virus	AII79370	AII79364	AII79355	Phenuiviridae
Zaliv Terpenia virus	QCF29627	AHG54009	QCF29630	Phenuiviridae
Precarious point virus	AEL29680	AEL29677	AEL29679	Phenuiviridae
Hubei diptera virus 5	APG79288	YP_009330278	YP_009330282	Phenuiviridae
Dar es Salaam virus TZ-189	QDF82060	QDF82061	QDF82062	Phenuiviridae
Lentinula edodes negative-strand RNA	QOX06041		BBI93118	Phenuiviridae
Entoleuca phenui-like virus 1	QCF40768		AVD68666	Phenuiviridae

## Sheet: Alignment_bunyavirus
Abbreviation	Virus	Accession
SPV	Seattle Prectang virus	AOF41423
WCV	Wuchang Cockroach Virus 1	YP_009304995
HOV	Hubei odonate virus 8	YP_009329887
GBV	Ganda bee virus	APT68154
HDV	Hubei diptera virus 6	APG79294
WMV	Wuhan mosquito virus 1	YP_009305130
HLV	Hubei lepidoptera virus 1	YP_009330283
UKV	Uukuniemi virus	AIU95041
KMV	Kabuto mountain virus	YP_009449450
HTV	Huangpi Tick Virus 2	YP_009293590
HDV	Hubei diptera virus 5	YP_009330277
RVFV	Rift Valley fever virus	ABD51533
